# Supplementary material for: Ladarixin Potential over the Effects of IL-8 and of Serum from Patients with Abdominal Aortic Aneurysm on Human Aortic Cells
Source: Cells. 2025 Oct 31;14(21):1713. doi: 10.3390/cells14211713 (PMC12610885; doi:10.3390/cells14211713)
Supplement: Supplementary file 1 [file cells-14-01713-s001.zip]

Archive with 1 entries (1 files):
- cells-3925270-supplementary.pdf
